# Supplementary material for: Inter- and intra-species interactions between meat plant environmental bacteria and a non-biofilm-forming Escherichia coli O157:H7 strain in co-culture biofilms
Source: Front Microbiol. 2025 Feb 14;15:1517732. doi: 10.3389/fmicb.2024.1517732 (PMC11867959; doi:10.3389/fmicb.2024.1517732)
Supplement: Supplementary file 1 [file Data_Sheet_1.xlsx]

## Sheet: Sheet1
	Table S1. Meat plant environmental bacteria
Isolate Number	Group	Genus/ species	Strain ID /genotype	Origin	Reference
1	Persistent generic E. coli	E. coli	136	Beef cuts and trimmings as well as beef fabrication equipment at processing plants in previous studies	Yang et al., 2017a; Yang et al., 2015; Yang et al., 2017b
2		E. coli	390
3		E. coli	179
4		E. coli	541
5		E. coli	138
6	Non-persistent generic E. coli	E. coli	518
7		E. coli	533
8		E. coli	545
9		E. coli	115
10		E. coli	235
11	Gram negative aerobic bacteria (GNA)	Acidovorax wohlfahrtii	03-11	Conveyor belts at a Canadian meat packing plant	Wang et al., 2018; Visvalingam et al., 2019
12		Acinetobacter haemolyticus	03-04
13		Aeromonas sp.	03-09
14		Brevundimonas staleyi	25-3
15		Chryseobacterium shigense	25-54
16		Comamonas koreensis	25-64
17		Flavobacterium columnare	09-7
18		Janthinobacterium lividum	09-39
19		Massilia aurea	03-22
20		Moraxella osloensis	25-60
21		Paracoccus aminophilus	09-12
22		Pedobacter ginsengisoli	03-52
23		Pseudomonas poae	09-41
24		Psychrobacter sp.	03-65
25		Sphingomonas dokdonensis	03-14
26		Sphingopyxis bauzanensis	03-68
27		Stenotrophomonas maltophilia	25-39
28		Acinetobacter lwoffii	09-3
29	Gram positive aerobic bacteria (GPA)	Microbacterium sp.	03-50
30		Sanguibacter inulinus	25-11
31		Luteococcus japonicus	03-33
32		Macrococcus caseolyticus	25-15
33		Microbacterium phyllosphaerae	09-58
34		Microbacterium phyllosphaerae	03-25
35		Plantibacter sp.	09-65
36		Pseudoclavibacter helvolus	25-1
37	Lactic acid bacteria (LAB)	Aerococcus urinaeequi	LAB25-13
38		Carnobacterium maltaromaticum	LAB9-67
39		Enterococcus sp.	LAB3-8
40		Streptococcus parauberis	LAB25-2
41		Vagococcus fluvialis	LAB25-11
42	Enterobacteriaceae (ENT)	Buttiauxella agrestis	ENT25-12
43		Citrobacter gillenii	ENT09-29
44		Enterobacter sp.	ENT03-16
45		Hafnia alvei	ENT03-7
46		Buttiauxella noackiae	ENT09-55
47		Raoultella terrigena	ENT25-16
48		Serratia sp.	ENT25-20
49		Yersinia enterocolitica	ENT09-26
50		Salmonella sp	ENT25-1
